# Supplementary material for: In Silico Functional and Structural Analysis of STAT4 Variants of Uncertain Significance
Source: Genes (Basel). 2026 Jan 7;17(1):72. doi: 10.3390/genes17010072 (PMC12841567; doi:10.3390/genes17010072)
Supplement: Supplementary file 1 [file genes-17-00072-s001.zip]

Archive with 1 entries (1 files):
- genes-4075213-supplementary.pdf
